# Supplementary material for: Oncogenic function and clinical implications of SLC3A2-NRG1 fusion in invasive mucinous adenocarcinoma of the lung
Source: Oncotarget. 2016 Sep 8;7(43):69450–65. doi: 10.18632/oncotarget.11913 (PMC5342490; doi:10.18632/oncotarget.11913)
Supplement: Supplementary file 2 [file oncotarget-07-69450-s002.xlsx]

## Sheet: Supplementary Table 1
Supplementary Table 1. Validation of fusion genes for 59 additional samples
	Fusion gene
Patients Nr.	SLC3A2-NRG1	CD74-NRG1	TPM3-ROS1	SDC4-ROS1	SLC34A2-ROS1	CD74-ROS1	EZR-ROS1	LRIG-ROS1	KIF5B-RET	CCDC6-RET1	EZR-ERBB4	TRIM24-BRAF	KIAA1468-RET	EML4-ALK	KIF5B-ALK
1	0
2	0
3
4	0
5	0
6
7
8
9														0
10
11
12
13
14	0
15
16
17
18
19
20
21
22
23
24
25
26	0
27														0
28	0
29
30
31	0
32
33	0
34
35
36
37
38
39
40
41	0
42		0
43		0
44
45
46
47
48
49
50
51
52
53	0													0
54
55	0
56		0
57	0
58
59

## Sheet: Supplementary Table 2
Supplementary Table 2. Identification of mutations in known genes for 59 samples
ChrN	Gene	Change_type	POS	REF	1	2	3	4	5	6	7	8	9	10	11	12	13	14	15	16	17	18	19	20	21	22	23	24	25	26	27	28	29	30	31	32	33	34	35	36	37	38	39	40	41	42	43	44	45
chr1	NRAS	SNV	115256529	TG	.	.	.	Q61L	.	.	.	.	.	.	.	.	.	.	.	.	.	.	.	.	.	.	.	.	.	.	.	.	.	.	.	.	.	.	.	.	.	.	.	.	.	.	.	.	.
chr3	MLH1	SNV	37067240	T	.	.	.	.	.	.	.	.	.	.	.	.	.	.	.	.	.	.	.	.	.	.	.	.	.	.	.	.	.	.	.	.	.	.	.	.	.	.	.	.	.	V384D	.	.	.
chr3	PIK3CA	SNV	178938877	G	E707K	E707K	.	.	E707K	E707K	E707K	.	.	E707K	.	E707K	E707K	.	E707K	.	.	.	.	.	E707K	E707K	.	.	.	E707K	E707K	.	E707K	.	.	.	.	.	.	.	E707K	E707K	E707K	E707K	.	.	.	E707K	.
chr4	KDR	SNV	55953853	G	.	.	.	.	.	.	.	.	.	.	P1195S	.	.	.	.	.	.	.	.	.	.	.	.	.	.	.	.	.	.	.	.	.	.	.	.	.	.	.	.	.	.	.	.	.	.
chr4	FBXW7	SNV	153249366	T	.	.	.	.	.	.	.	.	.	.	.	.	.	.	.	.	.	.	.	.	.	.	.	.	.	.	.	.	.	.	.	.	.	.	.	.	.	.	.	.	.	.	.	.	.
chr5	APC	INDEL	112175377	CA	S1364V	.	.	.	.	.	.	.	.	.	.	.	.	.	.	.	.	.	.	.	.	.	.	.	.	.	.	.	.	.	.	.	.	.	.	.	.	.	.	.	.	.	.	.	.
chr5	APC	SNV	112175612	C	P1441A	.	.	P1441A	P1441A	P1441A	.	.	P1441A	P1441A	P1441A	.	P1441A	.	.	.	.	.	.	.	.	P1441A	P1441A	.	.	P1441A	.	.	.	.	.	.	.	.	.	.	.	.	.	.	.	P1441A	.	.	.
chr5	APC	SNV	112175615	C	.	.	.	.	.	.	.	.	.	.	P1442T	.	.	.	.	.	.	.	.	.	.	P1442T	P1442T	.	.	P1442T	.	.	.	.	.	.	.	.	.	.	.	.	.	.	.	.	.	.	.
chr5	APC	SNV	112175634	C	T1448S	.	.	T1448S	T1448S	.	.	T1448S	T1448S	T1448S	T1448S	.	T1448S	.	.	.	.	T1448S	T1448S	.	.	T1448S	T1448S	.	.	T1448S	.	.	.	.	.	.	.	.	.	.	.	.	T1448S	T1448S	.	T1448S	.	.	.
chr5	APC	INDEL	112175951	G	.	T1556N	.	.	.	.	.	.	.	.	.	.	.	.	.	.	.	.	.	.	.	.	.	.	.	.	.	.	.	.	.	.	.	.	.	.	.	.	.	.	.	.	.	.	.
chr7	EGFR	INDEL	55242464	AGGAATTAAGAGAAGCAAC	.	.	.	.	.	.	.	.	.	.	.	.	.	.	.	E746T	.	.	.	.	.	.	.	.	.	.	.	.	.	.	.	.	.	.	.	.	.	.	.	.	.	.	.	.	.
chr7	EGFR	SNV	55259515	TG	.	.	.	.	.	.	.	.	.	.	.	.	.	L858R	.	.	.	.	L858R	.	.	.	.	.	.	.	.	.	.	.	.	.	.	.	.	.	.	.	.	.	.	.	.	.	.
chr7	MET	SNV	116340270	G	.	.	.	.	.	.	.	.	.	.	.	.	.	.	.	.	.	.	.	.	.	.	.	.	.	.	.	.	.	.	.	.	.	.	.	.	.	.	.	.	.	.	.	.	.
chr11	ATM	INDEL	108236190	C	.	.	.	.	.	.	.	.	.	.	.	.	.	.	.	.	.	.	.	.	.	.	.	.	.	.	.	.	.	.	.	.	.	.	.	.	.	.	.	.	K3043Q	.	.	.	.
chr12	KRAS	SNV	25398284	C	.	.	.	.	.	.	.	.	.	.	.	.	.	.	.	.	.	.	.	.	.	.	.	.	.	.	.	.	.	.	.	.	.	.	.	.	.	.	.	.	.	.	.	G12A	.
chr12	KRAS	SNV	25398284	C	.	.	.	.	G12D	G12D	.	.	.	G12D	.	.	G12D	.	.	.	G12D	.	.	.	.	G12D	.	.	.	G12D	.	.	.	.	.	.	.	G12D	.	.	.	.	.	.	.	.	.	.	.
chr12	KRAS	SNV	25398284	C	.	.	.	.	.	.	G12V	.	G12V	.	.	G12V	.	.	.	.	.	.	.	.	G12V	.	G12V	.	.	.	.	G12V	.	.	.	.	.	.	.	G12V	.	.	.	.	.	G12V	.	.	.
chr12	KRAS	SNV	25398285	C	.	.	G12C	.	.	.	.	.	.	.	.	.	.	.	.	.	.	.	.	.	.	.	.	.	.	.	.	.	.	.	.	.	.	.	.	.	G12C	.	.	.	.	.	.	.	.
chr13	FLT3	SNV	28610156	G	.	.	.	.	.	.	.	.	.	.	.	.	.	.	.	.	.	.	.	.	.	.	.	.	.	.	.	.	.	.	.	.	.	.	.	.	.	.	.	.	.	.	.	.	.
chr13	FLT3	SNV	28610157	C	.	.	.	.	.	.	.	.	.	.	.	.	.	.	.	.	.	.	.	.	.	.	.	.	.	.	.	.	.	.	.	.	.	.	.	.	.	.	.	.	.	.	.	.	.
chr13	RB1	SNV	49037911	A	.	.	.	.	.	.	.	.	.	.	.	.	.	.	.	.	.	.	.	.	.	.	.	.	.	.	.	.	.	.	.	.	.	.	.	.	.	.	.	.	.	.	.	.	.
chr17	TP53	SNV	7577106	G	.	.	.	.	.	.	.	.	.	.	.	.	.	.	.	.	.	.	.	.	.	.	.	.	.	.	.	.	.	.	.	.	.	.	.	.	.	.	.	.	.	.	P278S	.	.
chr17	TP53	SNV	7577532	G	.	.	.	.	.	.	.	.	.	.	.	.	.	.	.	.	.	.	.	.	.	.	.	.	.	.	.	.	.	.	.	.	.	.	.	.	.	.	.	.	P250L	.	.	.	.
chr17	TP53	SNV	7577538	C	.	.	.	.	.	.	.	.	.	.	.	.	.	.	.	.	.	.	.	.	.	.	.	.	.	.	.	.	.	.	.	.	.	.	.	.	.	.	.	.	.	.	.	.	.
chr17	TP53	SNV	7577539	GG	.	.	R248G	.	.	.	.	.	.	.	.	.	.	.	.	.	.	.	.	.	.	.	.	.	.	.	.	.	.	.	.	.	.	.	.	.	.	.	.	.	.	.	.	.	.
chr17	TP53	SNV	7577548	C	.	.	.	.	.	.	.	.	.	.	.	.	.	.	.	.	.	.	.	.	.	.	.	.	.	.	.	.	.	.	.	.	.	.	.	.	.	.	.	.	.	G245S	.	.	.
chr17	TP53	SNV	7577575	A	.	.	.	.	.	.	.	.	.	.	.	.	.	.	.	.	.	.	.	.	.	.	.	.	.	.	.	.	.	.	.	.	.	.	.	.	.	.	.	.	.	.	.	.	.
chr17	TP53	SNV	7578208	T	.	.	.	.	.	.	.	.	.	.	.	.	.	.	.	.	.	.	.	.	.	.	.	.	.	.	.	.	.	.	.	.	.	.	.	.	.	.	.	.	.	.	.	.	.
chr17	TP53	SNV	7578263	G	.	.	.	.	.	.	.	.	.	.	.	.	R196D	.	.	.	.	.	.	.	.	.	.	.	.	.	.	.	.	.	.	.	.	.	.	.	.	.	.	.	.	.	.	.	.
chr17	TP53	SNV	7578272	G	.	.	.	.	.	.	.	.	.	.	.	.	.	.	.	.	.	.	H193Y	.	.	.	.	.	.	.	.	.	.	.	.	.	.	.	.	.	.	.	.	.	.	.	.	.	.
chr17	TP53	SNV	7578388	C	.	.	.	.	.	.	.	.	.	.	.	.	.	.	.	.	.	.	.	.	.	.	.	.	.	.	.	.	.	.	.	.	.	.	.	.	.	.	.	.	.	.	.	.	.
chr17	TP53	SNV	7578406	C	.	.	.	.	.	.	.	.	.	.	.	.	.	.	.	.	.	.	.	.	.	.	.	.	.	.	.	.	.	.	.	.	.	.	.	.	.	.	.	.	.	.	.	.	.
chr17	TP53	SNV	7578413	C	.	.	.	.	.	.	.	.	.	.	.	.	.	.	.	.	.	.	.	.	.	.	.	.	.	.	.	.	.	.	.	.	.	.	V173M	V173M	.	.	.	.	.	.	.	.	.
chr17	TP53	SNV	7578442	T	.	.	.	.	.	.	.	.	.	.	.	.	.	.	.	.	.	.	.	.	.	.	.	.	.	.	.	Y163C	.	.	.	.	.	.	.	.	.	.	.	.	.	.	.	.	.
chr17	TP53	SNV	7579882	C	.	.	.	.	.	.	.	.	.	.	.	.	.	.	.	.	.	.	.	.	.	.	.	.	.	.	.	.	.	.	.	.	.	.	.	.	.	.	.	.	.	.	.	.	.
chr19	STK11	INDEL	1207076	TGGGGGA	.	.	.	.	.	.	.	.	E57S	.	.	.	.	.	.	.	.	.	.	.	.	.	.	.	.	.	.	.	.	.	.	.	.	.	.	.	.	.	.	.	.	.	.	.	.
chr19	STK11	SNV	1220452	T	.	.	.	.	.	.	.	.	.	.	.	.	.	.	.	.	.	.	.	.	.	.	.	.	.	.	.	.	.	.	.	.	.	.	.	.	L182P	.	.	.	.	.	.	.	.
chr19	STK11	SNV	1220455	T	.	.	.	.	.	.	.	.	.	.	.	.	.	.	.	.	.	.	.	.	.	.	.	.	.	.	.	.	L183P	.	.	.	.	.	.	.	.	.	.	.	.	.	.	.	.
chr19	STK11	SNV	1220473	C	.	.	.	.	.	.	.	.	.	.	.	.	.	.	.	.	.	.	.	.	.	T189S	.	.	.	.	.	.	.	.	.	.	.	.	.	.	.	.	.	.	.	.	.	.	.
chr19	STK11	SNV	1223125	C	.	.	.	.	.	.	.	.	.	.	.	.	.	.	G354L	.	.	.	.	.	.	.	.	.	.	.	.	.	.	.	.	.	.	.	.	.	.	.	.	.	.	.	.	.	.
chr20	GNAS	SNV	57484421	G	.	.	.	.	.	.	.	.	.	.	.	R201H	.	.	.	.	R201H	.	.	.	.	.	R201H	.	.	.	.	.	.	.	.	.	.	.	.	.	.	.	.	.	.	R201H	.	.	.
[truncated: 14 more columns]
